# Supplementary material for: Aglycosylated Immunoglobulin G1 Fc Stabilized Through Disulfide Bond Addition Exhibits Compositional Homogeneity and Retains Fc γ Receptor IIIa/CD16a Binding
Source: Antibodies (Basel). 2026 Jun 25;15(4):55. doi: 10.3390/antib15040055 (PMC13398071; doi:10.3390/antib15040055)
Supplement: Supplementary file 1 [file antibodies-15-00055-s001.zip]

Archive with 1 entries (1 files):
- antibodies-4324593-supplementary.pdf
